# Supplementary material for: Integrating technologies provides insight into the subsurface foraging behaviour of a humpback whale (Megaptera novaeangliae) feeding on walleye pollock (Gadus chalcogrammus) in Juan de Fuca Strait, Canada
Source: PLoS One. 2023 Mar 6;18(3):e0282651. doi: 10.1371/journal.pone.0282651 (PMC9987809; doi:10.1371/journal.pone.0282651)
Supplement: S1 Table — (XLSX) [file pone.0282651.s001.xlsx]

## Sheet: Sheet1
ASV#	Gene	Taxonomic assignment	Number of sequences	ASV sequence
ASV7_12S	12S	Eukaryota_Chordata_Actinopteri_Gadiformes_Gadidae_Gadus_Gadus chalcogrammus	96477	CACCGCGGTTATACGAGAGGCCCAAATTGATGAAAAACGGCGTAAAGCGTGGTTAAGAAAAAAAGAGAAAATATGGCCGAACAGCTTCAAAGCAGTTATACGCATCCGAAGTCACGAAGAACAATCACGAAAGTTGCCCTAAAACCTCCGATTCCACGAAAGCCATAAAA
ASV52_12S	12S	Eukaryota_Chordata_Actinopteri_Gadiformes_Gadidae_Gadus_Gadus chalcogrammus	10840	CACCGCGGTTATACGAGAGGCCCAAATTGATGAAAAACGGCGTAAAGCGTGGTTAAGAAAAAGAGAGAAAATATGGCCGAACAGCTTCAAAGCAGTTATACGCATCCGAAGTCACGAAGAACAATCACGAAAGTTGCCCTAAAACCTCCGATTCCACGAAAGCCATAAAA
ASV107_12S	12S	Eukaryota_Chordata_Actinopteri_Gadiformes_Gadidae_Gadus_Gadus chalcogrammus	2593	CACCGCGGTTATACGAGAGGCCCAAATTGATGAAATACGGCGTAAAGCGTGGTTAAGAAAAAAAGAGAAAATATGGCCGAACAGCTTCAAAGCAGTTATACGCATCCGAAGTCACGAAGAACAATCACGAAAGTTGCCCTAAAACCTCCGATTCCACGAAAGCCATAAAA
ASV113_12S	12S	Eukaryota_Chordata_Actinopteri_Gadiformes_Gadidae_Gadus_Gadus chalcogrammus	2235	CACCGCGGTTATACGAGAGGCCCAAATTGATGAAAAACGGCGTAAAGCGTGGTTAAGAAAAAAAGAGAAAATATGGCCGAACAGCTTCAAAGCAGTTATACGCATCCGAAGTCACGAAGAACAATCACGAAAGTTGCCCTAAAACCTCTGATCCCACGAAAGCCATAAAA
ASV122_12S	12S	Eukaryota_Chordata_Actinopteri_Gadiformes_Gadidae_Gadus_Gadus chalcogrammus	1988	CACCGCGGTTATACGAGAGGCCCAAATTGATGAAAAACGGCGTAAAGCGTGGTTAAGAAAGAAAGAGAAAATATGGCCGAACAGCTTCAAAGCAGTTATACGCATCCGAAGTCACGAAGAACAATCACGAAAGTTGCCCTAAAACCTCCGATTCCACGAAAGCCATAAAA
ASV189_12S	12S	Eukaryota_Chordata_Actinopteri_Gadiformes_Gadidae_Gadus_Gadus chalcogrammus	747	CACCGCGGTTATACGAGAGGCCCGAATTGATGAAAAACGGCGTAAAGCGTGGTTAAGAAAAAAAGAGAAAATATGGCCGAACAGCTTCAAAGCAGTTATACGCATCCGAAGTCACGAAGAACAATCACGAAAGTTGCCCTAAAACCTCCGATTCCACGAAAGCCATAAAA
ASV291_12S	12S	Eukaryota_Chordata_Actinopteri_Myctophiformes_Myctophidae_Diaphus_Diaphus theta	9	CACCGCGGTCAAACGAGCTAGTGCCCGAGCAGATAACTAACGGCGTAAAGAGTGGTTAGGGAAACCCAAAACTAAAGCTGAACGCCCGCAGGGCTGTGATACGCATCCGACGGTACGAAACCCCACCACGAAAGTGACTTTAACCAACCCGAACCCACGATAGCCAGGATA
ASV278_12S	12S	Eukaryota_Chordata_Actinopteri_Osmeriformes_Osmeridae_Thaleichthys_Thaleichthys pacificus	30	CACCGCGGTTATACGAGTGGCCCAAGTTGAAAGTTACCGGCGTAAAGAGTGGTTAGGGAAATAATAAACTAAAGCCGAACACCCTCTAGGCTGTTATACGCTTCTGAGGGTACGAAGCCCCACTACGAAAGTGGCTTTAATACACCTGAACCCACGACAACTAAGATA
ASV1_12S	12S	Eukaryota_Chordata_Mammalia_Artiodactyla_Balaenopteridae_Megaptera_Megaptera novaeangliae	180479	CACCGCGGTCATACGATTGACCCAAATTAATAGGAACACGGCGTAAAGAGTGTTAAGGAGCCACATAAAATAAAGTCAAACCTTAATTAAGCTGTAAAAAGCCCTAATTAAAATTAAGCCAAACTACGAAAGTGACTTTAACATAACCTGATCACACGACAGCTAAGACC
ASV253_12S	12S	Eukaryota_Chordata_Mammalia_Artiodactyla_Balaenopteridae_Megaptera_Megaptera novaeangliae	89	CACCGCGGTCATACGATTGACCCAAATTAATAGGAACACGGCGTAAAGAGTGTTAAGGAGTCACATAAAATAAAGTCAAACCTTAATTAAGCTGTAAAAAGCCCTAATTAAAATTAAGCCAAACTATGAAAGTGACTTTAACATAACCTGATCACATGACAGCTAAGACC
ASV212_12S	12S	Eukaryota_Chordata_Mammalia_Artiodactyla_Balaenopteridae_Megaptera_Megaptera novaeangliae	56	CACCGCGGTCATACGATTGACCCAAATTAATAGGAACACGGCGTAAAGAGTGTTAAGGAGTCACATAAAATAAAGTCAAACCTTAATTAAGCTGTAAAAAGCCCTAATTAAAATTAAGCCAAACTATGAAAGTGACTTTAACATAACCTGATCACACGACAGCTAAGACC
ASV1_COI	COI	Eukaryota_Chordata_Mammalia_Artiodactyla_Balaenopteridae_Megaptera_Megaptera novaeangliae	290881	TTAGCCGGAAACCTAGCACATGCAGGAGCTTCAGTTGACCTTACCATCTTCTCCCTACACCTAGCCGGCGTGTCCTCAATCCTCGGGGCTATCAACTTCATCACAACCATTATTAACATAAAACCACCTGCCATGACCCAATATCAGACCCCTCTTTTCGTATGATCAGTCCTAGTCACAGCAGTATTACTCCTACTATCATTACCCGTTTTAGCAGCCGGAATCACCATGCTACTTACTGACCGAAACCTAAATACAACCTTCTTCGACCCTGCGGGTGGAGGAGACCCAATTCTGTACCAACACCTATTC
ASV7_COI	COI	Eukaryota_Arthropoda_Malacostraca_Euphausiacea_Euphausiidae_Euphausia_Euphausia pacifica	96	TTTATCTGCAGGAATTGCACATGCTGGGGCTTCTGTAGATATAGGAATCTTTTCACTACATATTGCTGGAGCCTCTTCTATTTTAGGAGCAGTTAATTTCATTACAACTGTAATTAATATGCGATCAGCAGGAATAACTATAGACCGTATCCCCTTATTCGTATGGTCTGTGTTTATTACAGCAATTTTACTTTTATTGTCTCTACCAGTTTTAGCTGGAGCAATCACAATACTTTTAACAGACCGTAATTTAAATACATCTTTCTTCGACCCTGCCGGGGGTGGTGACCCTATTTTATATCAACATCTATTC
ASV145_COI	COI	Eukaryota_Arthropoda_Malacostraca_Euphausiacea_Euphausiidae_Thysanoessa_Thysanoessa raschii	28	TTATCGGCTGGTATTGCACATGCAGGAGCATCAGTTGATATAGGGATTTTTTCTTTACATATTGCAGGTGCTTCTTCTATTTTAGGAGCAGTAAACTTTATTACTACCGTAATTAACATACGATCTGCAGGAATAACAATAGACCGTATTCCATTATTTGTATGATCTGTATTTATTACAGCTATTTTACTTTTATTATCTTTACCAGTTTTAGCAGGAGCTATTACTATACTTTTAACAGATCGTAATTTAAATACATCTTTTTTTGATCCTGCTGGAGGAGGGGATCCTATTTTATATCAACATTTATTT
